# Supplementary material for: The Caenorhabditis chemoreceptor gene families
Source: BMC Biol. 2008 Oct 6;6:42. doi: 10.1186/1741-7007-6-42 (PMC2576165; doi:10.1186/1741-7007-6-42)
Supplement: Additional file 1 — All predicted Caenorhabditis elegans chemoreceptor proteins, including those encoded by putative defective genes. The '~' character in last field of the fasta name indicates that the protein is likely to be defective, followed by a code for the nature of the probable defect: '#' indicates a deletion, '*' indicates a stop codon, and '!' indicates some other defect (usually a splice-site defect). Each putative defect is listed separately, so names with more than one defect code have multiple defects and are likely to represent fixed pseudogenes. We have worked closely with WormBase in updating gene models; other than defective genes, the vast majority of these predictions should correspond exactly to the current WormBase model (WS170 frozen release). [file 1741-7007-6-42-S1.xls]

## Sheet: table
Superfamily	Family	Good Genes	Mean Pairwise Protein Identity	Defective Genes	Percent Defective	Total Loci
Str	srh	218	0.235	90	29.5455	308
	str	197	0.227	76	28.0899	273
	sri	61	0.263	18	23.0769	79
	srd	64	0.209	12	15.7895	76
	srj	39	0.364	18	31.5789	57
	all Str	579	0.157	214	27	793
Sra	sre	51	0.213	5	8.92857	56
	sra	32	0.258	7	17.9487	39
	srab	22	0.28	5	18.5185	27
	srb	14	0.28	4	22	18
	all Sra	119	0.155	21	15	140
Srg	srx	98	0.199	41	29	139
	srt	61	0.27	15	20.2703	76
	srg	59	0.192	9	13.2353	68
	sru	41	0.296	9	18	50
	srv	30	0.211	6	16.6667	36
	srxa	17	0.252	2	10.5263	19
	all Srg	306	0.129	82	21	388
Solo	srw	99	0.237	47	32	146
Solo	srz	71	0.247	34	32	105
Solo	srbc	73	0.297	14	16	87
Solo	srsx	37	0.226	3	7.5	40
All family totals:		1284	NA	415	24	1699
