# Supplementary material for: The Caenorhabditis chemoreceptor gene families
Source: BMC Biol. 2008 Oct 6;6:42. doi: 10.1186/1741-7007-6-42 (PMC2576165; doi:10.1186/1741-7007-6-42)
Supplement: Additional file 2 — Alignments of Sra superfamily proteins. Each panel shows 20 randomly sampled full-length members of one family within the Sra superfamily. Background shading is proportional to the sum-of-pairs alignment score of each residue relative to the aligned column. Approximate positions of predicted transmembrane domains are marked with bars below the alignment. Domains predicted to be extracellular are marked 'OUT' below the alignment. Probable extracellular disulfide bonds are marked above the alignments. In cases where there is more than one potential disulfide bond, the pairs were inferred by covariance in presence among family members (including other proteins not shown). [file 1741-7007-6-42-S2.xls]

## Sheet: GeneCounts
		C. elegans Properties					Tree Gene Number
Superfamily	Family	predominant location	fraction non-functional	fraction strict orthologs	fraction paralogs	fraction clustered in genome	C. elegans	C. remanei	C. briggsae
Str	SRH	V	0.292	0.116	0.765	0.7857	294 (218)	214	165
	STR	V	0.278	0.157	0.603	0.7454	267 (197)	270	211
	SRI	V, II	0.228	0.13	0.792	0.7407	77 (61)	75	54
	SRD	V	0.158	0.333	0.52	0.6447	75 (64)	60	48
	SRJ	V	0.316	0.118	0.706	0.7895	51 (39)	34	32
Srg	SRX	V	0.295	0.228	0.574	0.8201	136 (98)	116	118
	SRT	V	0.197	0.133	0.613	0.6667	75 (61)	75	59
	SRG	V	0.132	0.358	0.433	0.6912	67 (59)	87	63
	SRU	IV, V	0.18	0.191	0.574	0.7755	47 (41)	93	33
	SRV	IV	0.167	0.235	0.265	0.75	34 (30)	54	32
	SRXA	V	0.105	0.526	0.105	0.5263	19 (17)	19	18
Sra	SRE	II	0.089	0.545	0.255	0.5893	55 (51)	56	45
	SRA	II	0.179	0.395	0.5	0.8974	38 (32)	30	21
	SRAB	V	0.185	0.222	0.593	0.7778	27 (22)	20	15
	SRB	II	0.222	0.471	0.353	0.75	17 (14)	23	15
Solo	SRW	V	0.322	0.043	0.851	0.7075	141 (99)	125	102
Solo	SRZ	V, IV	0.324	0.03	0.93	0.8095	100 (71)	81	47
Solo	SRBC	V	0.161	0.057	0.885	0.7976	87 (73)	33	42
Solo	SRSX	V	0.075	0.385	0.385	0.725	39 (37)	32	31
	Metabotropic GPCR	none	0	0.9	0	0.0667	30	32	30
	FMRR	none	0	0.923	0	0.0769	39	40	40
	All chemoreceptors						1646	1497	1151

## Sheet: GeneLengths
	SRA	SRAB	SRB	SRBC	SRD	SRE	SRG	SRH	SRI	SRJ	SRSX	SRT	SRU	SRV	SRW	SRX	SRXA	SRZ	STR	STR/SRJ	SRH/SRI	metab GPCR
median	1656	1734	1733	1302	1649	1946	1628	1504.5	1668	1581.5	1463	1692	1607.5	2025	1552	1510.5	1449	1550.5	1538	1538	1530.5	5238.5
mean	2051.71	1979.65	1819.12	1456.29	1807.71	2115.34	1727.68	1649.04	1875.26	1644.38	1634.68	1967.72	1763.78	2131.25	1742.45	1657.33	1699.29	1784.53	1791.45	1772.69	1698.42	5808.83
	1082	1357	1175	893	1067	1237	901	1019	1170	1178	973	1097	1131	1143	1117	938	1020	931	693	693	1019	1693
	1089	1359	1201	902	1068	1254	1013	1032	1258	1180	1026	1123	1139	1254	1141	1029	1119	1066	1056	1056	1032	1738
	1225	1409	1323	902	1113	1258	1091	1038	1287	1184	1067	1167	1158	1358	1162	1040	1166	1121	1064	1064	1038	1911
	1260	1470	1388	908	1140	1261	1133	1068	1288	1190	1108	1183	1169	1436	1198	1046	1208	1130	1066	1066	1068	2229
	1292	1474	1519	909	1140	1268	1152	1071	1312	1191	1114	1202	1172	1483	1232	1090	1251	1162	1072	1072	1071	2782
	1293	1492	1523	940	1153	1362	1168	1081	1319	1200	1166	1228	1200	1523	1245	1092	1251	1170	1091	1091	1081	2785
	1369	1517	1539	976	1154	1453	1208	1083	1344	1203	1273	1232	1226	1583	1253	1107	1345	1180	1094	1094	1083	2842
	1375	1552	1733	976	1178	1502	1215	1087	1352	1212	1328	1251	1249	1639	1259	1107	1412	1182	1103	1103	1087	3022
	1420	1616	1733	985	1180	1543	1251	1089	1353	1251	1331	1256	1250	1677	1265	1139	1449	1197	1106	1106	1089	3380
	1447	1687	1930	993	1194	1546	1284	1105	1363	1255	1351	1259	1281	1705	1272	1155	1455	1203	1110	1110	1105	3541
	1478	1703	2043	1014	1204	1557	1296	1112	1369	1283	1367	1267	1282	1729	1286	1158	1563	1212	1120	1120	1112	3977
	1502	1734	2189	1019	1207	1607	1307	1114	1372	1300	1377	1274	1298	1876	1286	1179	1636	1215	1120	1120	1114	4479
	1507	1783	2213	1059	1255	1647	1316	1116	1384	1301	1382	1281	1321	1989	1287	1181	1656	1217	1132	1132	1116	4907
	1511	1853	2241	1068	1284	1655	1341	1126	1397	1308	1414	1289	1344	2007	1294	1194	1941	1221	1136	1136	1126	5172
	1522	1992	2492	1100	1290	1714	1344	1130	1415	1325	1429	1294	1371	2016	1294	1205	2067	1247	1143	1143	1130	5214
	1555	2007	2864	1100	1296	1749	1365	1133	1433	1329	1432	1334	1382	2023	1299	1205	2216	1247	1164	1164	1133	5263
	1601	2019		1103	1336	1766	1369	1133	1447	1394	1441	1367	1474	2027	1306	1209	5133	1250	1173	1173	1133	5456
	1656	2051		1122	1346	1776	1382	1138	1464	1399	1455	1374	1487	2033	1316	1226		1315	1181	1181	1138	5459
	1676	2078		1144	1354	1800	1439	1138	1468	1450	1463	1426	1524	2059	1318	1234		1332	1191	1191	1138	5486
	1737	2230		1149	1358	1828	1441	1142	1485	1517	1464	1443	1582	2068	1328	1241		1368	1197	1197	1142	5773
	1743	3184		1151	1405	1854	1442	1154	1493	1646	1492	1475	1633	2092	1332	1244		1378	1197	1197	1154	6217
	1803	3191		1153	1447	1867	1452	1166	1494	1649	1521	1512	1636	2096	1337	1249		1378	1201	1201	1166	8172
	1845	4774		1159	1494	1889	1465	1169	1537	1681	1529	1512	1650	2204	1339	1258		1394	1203	1203	1169	8259
	1886			1186	1502	1900	1466	1173	1539	1719	1568	1526	1684	2286	1344	1279		1420	1205	1205	1173	8446
	2030			1191	1517	1935	1522	1180	1567	1827	1587	1532	1755	2359	1350	1282		1429	1207	1207	1180	9662
	2072			1220	1529	1937	1528	1185	1594	1851	1594	1542	1795	2364	1356	1283		1436	1211	1211	1185	9723
	2090			1229	1550	1946	1549	1192	1619	1860	1610	1561	1797	2385	1367	1288		1439	1214	1214	1192	10880
	2213			1235	1591	1964	1551	1194	1632	1867	1637	1565	1798	2477	1368	1290		1460	1216	1216	1194	11219
	2341			1237	1611	1970	1616	1194	1654	1916	1752	1570	1801	2591	1368	1291		1485	1217	1217	1194	11569
	2364			1248	1641	1972	1625	1196	1658	1926	1755	1579	1875	3010	1368	1300		1495	1219	1219	1196	13009
	2491			1270	1644	2048	1627	1198	1661	1955	1800	1609	1945	3028	1376	1304		1500	1232	1232	1198
	3068			1282	1648	2118	1629	1199	1675	1987	2058	1649	1946	6680	1378	1305		1503	1233	1233	1199
	3266			1286	1649	2120	1632	1202	1682	2026	2173	1681	1973		1378	1332		1529	1234	1234	1202
	3277			1292	1662	2132	1637	1218	1705	2052	2301	1692	2142		1388	1345		1532	1236	1236	1218
	10724			1292	1682	2151	1644	1225	1706	2090	2770	1717	2146		1391	1347		1537	1236	1236	1225
				1298	1693	2181	1649	1227	1744	2091	3212	1726	2295		1392	1354		1549	1243	1243	1227
				1302	1741	2212	1665	1228	1748	2248	4163	1740	2342		1406	1363		1552	1259	1259	1228
				1306	1768	2229	1781	1236	1792	2380		1742	2824		1408	1367		1557	1264	1264	1236
				1317	1808	2252	1788	1238	1811	2648		1757	3546		1420	1374		1596	1270	1270	1238
				1318	1824	2279	1813	1240	1828	2706		1832	5928		1421	1388		1600	1271	1271	1240
				1321	1833	2363	1829	1241	1834			1872			1421	1397		1619	1273	1273	1241
				1362	1835	2492	1831	1242	1893			1873			1429	1414		1628	1275	1275	1242
				1392	1858	2545	1838	1245	1979			1913			1430	1443		1670	1287	1287	1245
				1400	1894	2579	1842	1261	2009			1938			1435	1445		1671	1299	1299	1261
				1402	1897	2603	1869	1264	2037			1951			1437	1446		1675	1300	1300	1264
				1444	1939	2673	1880	1266	2061			2059			1453	1449		1677	1301	1301	1266
				1462	1962	2719	1897	1269	2105			2059			1474	1453		1698	1301	1301	1269
				1464	2026	3133	1911	1273	2120			2101			1480	1459		1714	1301	1301	1273
				1488	2063	3247	1915	1279	2131			2127			1488	1462		1755	1302	1302	1279
				1492	2120	3555	1949	1279	2197			2157			1490	1468		1807	1311	1311	1279
				1504	2148	3635	1954	1279	2197			2178			1491	1485		1811	1311	1311	1279
				1520	2150	3817	1995	1282	2211			2233			1491	1494		1813	1312	1312	1282
				1527	2222	5013	2230	1294	2259			2363			1495	1498		1849	1315	1315	1294
				1538	2255		2243	1297	2262			2537			1512	1506		1856	1315	1315	1297
				1584	2362		2347	1302	2323			2538			1515	1515		1876	1322	1322	1302
				1636	2502		2422	1303	2425			2616			1522	1522		1975	1325	1325	1303
				1649	2502		2661	1313	2491			2617			1536	1543		2029	1326	1326	1313
				1677	2535		2743	1315	2520			2657			1539	1563		2041	1331	1331	1315
				1707	2919		2822	1320	2970			2854			1565	1565		2188	1332	1332	1320
				1714	2919		2981	1323	3312			3058			1566	1571		2318	1338	1338	1323
				1735	2965		3078	1325	3316			3072			1570	1572		2339	1339	1339	1325
				1857	3031		3782	1326	7195			3119			1578	1590		2389	1341	1341	1326
				1953	3182			1328				3131			1590	1603		2452	1342	1342	1328
				2023	3330			1329				3403			1595	1607		2732	1343	1343	1329
				2089	4329			1329				3960			1600	1607		2836	1347	1347	1329
				2143				1346				5495			1638	1623		2931	1351	1351	1346
				2165				1346				6090			1651	1639		3005	1353	1353	1346
				2277				1351							1654	1645		3044	1354	1354	1351
				2415				1355							1661	1682		3072	1355	1355	1355
				2502				1360							1670	1705		3206	1359	1359	1360
				2522				1365							1692	1719		4522	1359	1359	1365
				3113				1371							1694	1735		5553	1360	1360	1371
				3998				1373							1701	1744			1363	1363	1373
								1380							1707	1756			1371	1371	1380
								1381							1746	1768			1379	1379	1381
								1383							1765	1778			1391	1391	1383
								1385							1765	1781			1391	1391	1385
								1393							1805	1792			1397	1397	1393
								1394							1809	1811			1400	1400	1394
								1397							1836	1819			1402	1402	1397
								1401							1854	1867			1407	1407	1401
								1405							1875	1874			1414	1414	1405
								1407							1882	1880			1415	1415	1407
								1407							1890	1882			1419	1419	1407
								1413							1900	1891			1420	1420	1413
								1417							1902	1894			1424	1424	1417
								1419							1917	1895			1426	1426	1419
								1422							1920	1898			1428	1428	1422
								1423							1922	1909			1429	1429	1423
								1428							1923	1916			1439	1439	1428
								1429							1929	1978			1441	1441	1429
								1431							1946	1991			1444	1444	1431
								1432							1952	2020			1448	1448	1432
								1438							1955	2040			1453	1453	1438
								1438							2002	2135			1460	1460	1438
								1438							2020	2258			1469	1469	1438
								1438							2068	2295			1471	1471	1438
								1440							2072	2311			1475	1475	1440
								1441							2163	2366			1481	1481	1441
								1441							2168	2485			1482	1482	1441
								1450							2221	2662			1498	1498	1450
								1464							2295	2689			1512	1512	1464
								1472							2374	3174			1518	1518	1472
								1473							2375	3191			1531	1531	1473
								1475							2416	3198			1532	1532	1475
								1477							2746	3358			1533	1533	1477
								1495							2775	3546			1534	1534	1495
								1496							2831	3697			1537	1537	1496
								1498							2850				1539	1539	1498
								1501							2872				1542	1542	1501
								1502							2900				1547	1547	1502
								1507							3275				1550	1550	1507
								1512							3336				1553	1553	1512
								1513							3492				1555	1555	1513
								1517							3957				1558	1558	1517
								1517							4008				1560	1560	1517
								1517											1564	1564	1517
								1520											1585	1585	1520
								1520											1588	1588	1520
								1530											1603	1603	1530
								1531											1603	1603	1531
								1548											1609	1609	1548
								1550											1609	1609	1550
								1555											1612	1612	1555
								1555											1620	1620	1555
								1557											1621	1621	1557
								1576											1623	1623	1576
								1576											1639	1639	1576
								1576											1643	1643	1576
								1579											1645	1645	1579
								1582											1651	1651	1582
								1586											1656	1656	1586
								1588											1656	1656	1588
								1591											1658	1658	1591
								1597											1662	1662	1597
								1601											1664	1664	1601
								1602											1684	1684	1602
								1602											1686	1686	1602
								1615											1689	1689	1615
								1616											1691	1691	1616
								1623											1703	1703	1623
								1629											1707	1707	1629
								1637											1707	1707	1637
								1649											1710	1710	1649
								1654											1715	1715	1654
								1659											1727	1727	1659
								1661											1742	1742	1661
								1666											1743	1743	1666
								1668											1743	1743	1668
								1671											1753	1753	1671
								1674											1758	1758	1674
								1679											1762	1762	1679
								1708											1772	1772	1708
								1709											1785	1785	1709
								1709											1789	1789	1709
								1733											1793	1793	1733
								1737											1797	1797	1737
								1745											1799	1799	1745
								1752											1812	1812	1752
								1760											1827	1827	1760
								1768											1890	1890	1768
								1773											1892	1892	1773
								1774											1909	1909	1774
								1781											1918	1918	1781
								1781											1922	1922	1781
								1783											1926	1926	1783
								1784											1951	1951	1784
								1789											1979	1979	1789
								1793											1983	1983	1793
								1802											2003	2003	1802
								1802											2019	2019	1802
								1803											2022	2022	1803
								1808											2045	2045	1808
								1811											2046	2046	1811
								1811											2069	2069	1811
								1824											2089	2089	1824
								1846											2090	2090	1846
								1864											2092	2092	1864
								1865											2097	2097	1865
								1872											2106	2106	1872
								1919											2116	2116	1919
								1941											2124	2124	1941
								1947											2131	2131	1947
								1950											2229	2229	1950
								1954											2284	2284	1954
								1962											2335	2335	1962
								1979											2346	2346	1979
								2055											2412	2412	2055
								2072											2413	2413	2072
								2073											2436	2436	2073
								2085											2439	2439	2085
								2087											2448	2448	2087
								2094											2507	2507	2094
								2136											2566	2566	2136
								2160											2607	2607	2160
								2197											2674	2674	2197
								2205											2679	2679	2205
								2238											2782	2782	2238
								2263											2879	2879	2263
								2270											2913	2913	2270
								2308											2920	2920	2308
								2319											2920	2920	2319
								2360											2942	2942	2360
								2427											2942	2942	2427
								2441											2980	2980	2441
								2501											3122	3122	2501
								2510											3231	3231	2510
								2609											3431	3431	2609
								2685											3632	3632	2685
								2710											3632	3632	2710
								2713											3640	3640	2713
								2723											4019	4019	2723
								2785											4241	4241	2785
								2844											6616	6616	2844
								2864											7553	7553	2864
								3079											11862	11862	3079
								3125												1178	3125
								3164												1180	3164
								3183												1184	3183
								3401												1190	3401
								4152												1191	4152
								6859												1200	6859
																				1203	1170
																				1212	1258
																				1251	1287
																				1255	1288
																				1283	1312
																				1300	1319
																				1301	1344
																				1308	1352
																				1325	1353
																				1329	1363
																				1394	1369
																				1399	1372
																				1450	1384
																				1517	1397
																				1646	1415
																				1649	1433
																				1681	1447
																				1719	1464
																				1827	1468
																				1851	1485
																				1860	1493
																				1867	1494
																				1916	1537
																				1926	1539
																				1955	1567
																				1987	1594
																				2026	1619
																				2052	1632
																				2090	1654
																				2091	1658
																				2248	1661
																				2380	1675
																				2648	1682
																				2706	1705
																					1706
																					1744
																					1748
																					1792
																					1811
																					1828
																					1834
																					1893
																					1979
																					2009
																					2037
																					2061
																					2105
																					2120
																					2131
																					2197
																					2197
																					2211
																					2259
																					2262
																					2323
																					2425
																					2491
																					2520
																					2970
																					3312
																					3316
																					7195

## Sheet: Ceanorhabditis
Family	C. elegans	C. remanei	C. briggsae	C. sp. 4	C. japonica	Var
SRH/SRI	372	288	213	189.501	169.058	28.2575
STR/SRJ	317	292	239	148.91	108.453	36.6902
SRD	74	52	46	28.7896	61.2439	5.4542
SRX	136	112	115	45.6957	59.3129	16.1982
SRT	75	70	58	43.821	26.1162	7.29284
SRG	67	82	63	37.6187	60.9432	4.1115
SRU	47	88	33	31.1814	17.3905	16.9461
SRV	34	51	31	17.6999	25.4458	4.81717
SRXA	19	18	18	11.4083	21.058	0.750537
SRE	55	54	45	27.4572	34.5013	3.37231
SRA	38	28	18	15.8104	18.7692	3.60546
SRAB	27	19	14	4.73873	8.22309	5.3348
SRB	17	21	15	7.88807	15.3357	1.48236
SRW	141	136	110	108.665	20.2514	22.9234
SRZ	108	79	49	73	0	26.4515
SRBC	84	25	42	16.5419	10.3859	24.5524
SRSX	39	28	30	15.2894	28.1476	2.55045
Metabotropic GPCR	30	32	30	23.8111	34	0.486412

## Sheet: readHits
	elegans		briggsae			remanei					sp 4		japonica
Family	mean gene len	median gene len	read hits	genes	hit density	read hits	genes	hit density	mean dens	normalized	read hits	genes	read hits	genes
SRH/SRI	1698	1531	7102	213	2.02077	7838	288	2.17722	2.099	1.23616	8353	394.012	2413	169.058
STR/SRJ	1773	1538	8267	239	2.09636	8087	292	2.21562	2.15599	1.21601	6742	309.614	1590	108.453
SRD	1808	1649	1772	46	2.33465	1295	52	1.99231	2.16348	1.19661	1308	59.8596	901	61.2439
SRX	1657	1511	3713	115	1.95679	3210	112	2.29286	2.12482	1.28233	2039	95.0109	857	59.3129
SRT	1968	1692	2238	58	2.33856	1856	70	2.12114	2.22985	1.13305	2052	91.113	396	26.1162
SRG	1728	1628	2021	63	1.9442	2019	82	1.96976	1.95698	1.13251	1546	78.2171	811	60.9432
SRU	1764	1608	1286	33	2.3618	2146	88	1.95091	2.15635	1.22242	1412	64.8326	255	17.3905
SRV	2131	2025	1410	31	2.7566	1028	51	1.61255	2.18457	1.02514	812	36.8017	378	25.4458
SRXA	1699	1449	625	18	2.10438	507	18	2.25333	2.17886	1.28243	522	23.7203	312	21.058
SRE	2115	1946	2015	45	2.7138	1638	54	2.42667	2.57024	1.21524	1482	57.0892	603	34.5013
SRA	2052	1656	743	18	2.50168	693	28	1.98	2.24084	1.09203	744	32.8731	286	18.7692
SRAB	1980	1734	511	14	2.21212	477	19	2.00842	2.11027	1.06579	210	9.8528	118	8.22309
SRB	1819	1733	527	15	2.12929	750	21	2.85714	2.49322	1.37065	413	16.4009	260	15.3357
SRW	1742	1552	2751	110	1.5157	3176	136	1.86824	1.69197	0.971279	3861	225.936	233	20.2514
SRZ	1785	1551	965	49	1.19357	1768	79	1.79038	1.49197	0.83584	2284	151.57	0	0
SRBC	1456	1302	968	42	1.39683	652	25	2.0864	1.74161	1.19616	605	34.394	123	10.3859
SRSX	1635	1463	1054	30	2.12929	831	28	2.37429	2.25179	1.37724	723	31.7899	431	28.1476
Metabotropic GPCR	5809	5239	3296	30	6.65859	3021	32	7.5525	7.10554	1.2232	3553	49.5081	1660	34.3559
				1139			1443					1713.09		684.636
briggsae read coverage 16.5x
remanei read coverage 12.5x
sp 4 read coverage 10.1x
japonica read coverage 6.8x
												34

## Sheet: readHits_OtherFamilies
	briggsae			remanei					sp 4		japonica
Family	read hits	genes	hit density	read hits	genes	hit density	mean dens	normalized	read hits	genes	read hits	genes
MATH	2226	72	1.87374	3915	66	4.74545	3.3096		4107	59.0922	444	19.7287
FBXA									6113
