# Supplementary material for: The Caenorhabditis chemoreceptor gene families
Source: BMC Biol. 2008 Oct 6;6:42. doi: 10.1186/1741-7007-6-42 (PMC2576165; doi:10.1186/1741-7007-6-42)
Supplement: Additional file 37 — Maximum-likelihood tree of Srt superfamily proteins. See Additional file 35 for the legend. [file 1741-7007-6-42-S37.xls]

## Sheet: TableS1
family	seqFile	seqNum	meanSeqLen	11th class	2 del ML	P-value (BC)
Sra	setA.fasta	8	339	1.01868	2.66257	> 0.9
	setB.fasta	7	329	25.0767	0.105262	> 0.9
Srab	setA.fasta	5	341	35.9848	4.29686	> 0.9
	setB.fasta	4	331	1	2.06333	> 0.9
	setC.fasta	4	330	1	-2e-06	> 0.9
	setD.fasta	5	326	4.18547	2.83842	> 0.9
Srb	setA.fasta	4	346	2.35389	2.12972	> 0.9
	setB.fasta	5	344	7.07818	-0.000142	> 0.9
Srbc	setA.fasta	5	282	1	2.87185	> 0.9
	setB.fasta	4	284	1.4479	0.588822	> 0.9
	setC.fasta	5	284	3.47178	1.26093	> 0.9
	setD.fasta	6	287	3.14141	0.068382	> 0.9
	setE.fasta	6	282	1.68301	1.54971	> 0.9
	setF.fasta	9	296	1	-2.4e-05	> 0.9
	setG.fasta	9	297	1	2.15296	> 0.9
	setH.fasta	7	295	3.20272	1.82888	> 0.9
Srd	setA.fasta	7	317	1.05614	10.2258	0.816813
	setB.fasta	5	330	42.4455	10.1782	0.837491
	setC.fasta	6	339	1	0.292736	> 0.9
	setD.fasta	5	327	10.5273	8.31512	> 0.9
	setE.fasta	6	325	13.3299	6.82895	> 0.9
	setF.fasta	6	318	1.59248	1.13187	> 0.9
	setG.fasta	8	325	1	0.03196	> 0.9
Sre	setA.fasta	4	353	1	1.77111	> 0.9
	setB.fasta	5	358	1	-2.2e-05	> 0.9
	setC.fasta	11	359	1.21262	0.425658	> 0.9
	setD.fasta	5	360	1	-8e-06	> 0.9
	setE.fasta	5	368	1	-3.4e-05	> 0.9
	setF.fasta	6	362	1.49348	1.5452	> 0.9
	setG.fasta	5	361	1.49065	13.3192	0.174236
Srg	setA.fasta	7	330	1	4.67439	> 0.9
	setB.fasta	5	325	33.8044	1.54728	> 0.9
	setC.fasta	4	337	24.8126	3.18205	> 0.9
	setD.fasta	7	303	57.9232	0.339668	> 0.9
	setE.fasta	4	291	2.96315	7.65746	> 0.9
	setF.fasta	4	317	4.33666	4.14424	> 0.9
	setG.fasta	8	318	17.5127	-4.2e-05	> 0.9
Srh	setA.fasta	6	340	58.8866	1.28548	> 0.9
	setB.fasta	5	334	4.53822	-4e-06	> 0.9
	setC.fasta	5	346	1	0.090106	> 0.9
	setD.fasta	6	332	1	0.035686	> 0.9
	setE.fasta	9	328	6.45983	-0.000302	> 0.9
	setF.fasta	5	332	98.9485	0.991822	> 0.9
	setG.fasta	8	329	1.03861	1.45488	> 0.9
	setH.fasta	6	337	1.39601	3.32658	> 0.9
	setI.fasta	6	332	21.8045	0.212306	> 0.9
	setJ.fasta	5	322	3.19744	-1.2e-05	> 0.9
	setK.fasta	6	329	1	3.14544	> 0.9
	setL.fasta	5	331	2.28111	1.96695	> 0.9
	setM.fasta	9	350	1	-8.2e-05	> 0.9
	setN.fasta	8	353	2.14565	1.72975	> 0.9
	setO.fasta	6	354	4.37678	0.817058	> 0.9
	setP.fasta	5	334	6.34012	-4e-06	> 0.9
	setQ.fasta	4	326	5.23577	0.05233	> 0.9
Sri	setA.fasta	7	328	1	-1.2e-05	> 0.9
	setB.fasta	6	332	1	-1e-05	> 0.9
	setC.fasta	8	323	2.20662	-0.000414	> 0.9
	setD.fasta	8	328	2.74676	0.218076	> 0.9
	setF.fasta	7	347	9.46493	-0.00016	> 0.9
	setE.fasta	6	318	3.29361	2.79266	> 0.9
Srj	setA.fasta	6	338	93.9458	4.00009	> 0.9
	setB.fasta	5	340	8.25653	-0.00025	> 0.9
	setC.fasta	6	333	1	0.000284	> 0.9
	setD.fasta	6	328	1	-8e-06	> 0.9
	setE.fasta	7	339	12.4558	2.84053	> 0.9
Srsx	setA.fasta	5	307	1.6121	0.590406	> 0.9
	setB.fasta	8	316	1	-4.4e-05	> 0.9
	setC.fasta	5	295	1	-1.4e-05	> 0.9
	setD.fasta	5	310	1	0.131034	> 0.9
	setE.fasta	5	321	9.97843	-1e-05	> 0.9
Srt	setA.fasta	5	311	1	-7.2e-05	> 0.9
	setB.fasta	3	356	1	1.1915	> 0.9
	setD.fasta	11	352	1	-0.00022	> 0.9
	setE.fasta	6	332	29.0866	1.8524	> 0.9
	setF.fasta	5	329	1	7.18856	> 0.9
	setG.fasta	8	333	1	0.049368	> 0.9
	setC.fasta	7	328	1.78733	-1.8e-05	> 0.9
Sru	setA.fasta	6	334	2.27466	0.579194	> 0.9
	setB.fasta	4	331	1	0.020566	> 0.9
	setC.fasta	5	324	1.81909	0.552484	> 0.9
	setD.fasta	8	328	2.24116	0.888374	> 0.9
	setE.fasta	5	335	13.5153	-8.6e-05	> 0.9
	setF.fasta	4	331	1	7.71445	> 0.9
Srv	setA.fasta	4	326	6.06875	1.91316	> 0.9
	setB.fasta	9	329	1	0.03588	> 0.9
	setC.fasta	6	340	5.1851	-11.0695	> 0.9
Srw	setA.fasta	7	362	1	0.03858	> 0.9
	setB.fasta	3	377	5.90111	12.2295	0.300489
	setC.fasta	6	350	1.91163	11.7831	0.376309
	setD.fasta	4	351	3.414	5.46461	> 0.9
	setE.fasta	5	362	6.13367	5.37617	> 0.9
	setF.fasta	4	379	2.42458	0.067146	> 0.9
	setG.fasta	9	369	1	1.00132	> 0.9
	setH.fasta	9	368	1	6.0833	> 0.9
	setI.fasta	4	381	17.7153	11.4219	0.450523
	setJ.fasta	6	384	1.56688	1.01528	> 0.9
Srx	setA.fasta	8	324	1	-4.6e-05	> 0.9
	setB.fasta	7	328	63.5021	3.25677	> 0.9
	setC.fasta	4	324	1.19867	1.69097	> 0.9
	setD.fasta	5	307	18.0251	11.8174	0.368858
	setE.fasta	7	310	1	-6.2e-05	> 0.9
	setF.fasta	5	322	12.6361	0.621416	> 0.9
	setG.fasta	4	319	1	0.08061	> 0.9
	setH.fasta	7	292	3.96695	-0.000176	> 0.9
	setI.fasta	6	299	1.0006	0.903036	> 0.9
	setJ.fasta	5	307	6.66246	1.56369	> 0.9
	setK.fasta	9	298	1	5.03116	> 0.9
Srxa	setA.fasta	6	321	1	0.021632	> 0.9
	setB.fasta	4	312	11.9407	3.98007	> 0.9
	setC.fasta	3	301	9.99707	1.21345	> 0.9
Srz	setA.fasta	4	296	1.34368	0.43974	> 0.9
	setB.fasta	7	310	3.9841	10.6029	0.678856
	setC.fasta	7	317	1.07138	23.8814	0.00088672
	setD.fasta	5	333	18.921	1.98133	> 0.9
	setE.fasta	7	320	2.10845	16.2403	0.0404641
	setF.fasta	7	319	4.98209	2.67033	> 0.9
	setG.fasta	8	325	3.71561	99.1023	0
Str	setB.fasta	4	335	24.7203	0.053464	> 0.9
	setC.fasta	5	342	1	-2.6e-05	> 0.9
	setF.fasta	5	338	1	0.3209	> 0.9
	setG.fasta	8	337	40.2775	2.77459	> 0.9
	setH.fasta	5	341	13.4992	1.58151	> 0.9
	setJ.fasta	7	342	14.9488	3.83124	> 0.9
	setK.fasta	7	339	1	-6.6e-05	> 0.9
	setL.fasta	5	343	9.3462	0.484352	> 0.9
	setM.fasta	3	349	5.10436	0.442	> 0.9
	setO.fasta	5	348	18.7986	-8.4e-05	> 0.9
	setP.fasta	5	338	2.34347	1.66087	> 0.9
	setQ.fasta	7	353	1	-7.6e-05	> 0.9
	setR.fasta	5	346	2.31326	0.375912	> 0.9
	setA.fasta	8	336	2.74635	2.40906	> 0.9
	setD.fasta	7	341	1	-2e-06	> 0.9
	setE.fasta	6	340	1	-7.2e-05	> 0.9
	setI.fasta	7	329	1	3.77239	> 0.9
	setN.fasta	5	343	1	15.8809	0.0484446
